# Supplementary material for: Formulation of Chemically Defined Media and Growth Evaluation of Ligilactobacillus salivarius ZJ614 and Limosilactobacillus reuteri ZJ625
Source: Front Microbiol. 2022 May 6;13:865493. doi: 10.3389/fmicb.2022.865493 (PMC9121020; doi:10.3389/fmicb.2022.865493)
Supplement: Supplementary file 1 [file Table_1.XLSX]

## Sheet: Table 2
Table 2: Determination of CFU using plate count, OD­600 and McFarland standard
Replicates	L. reuteri ZJ 625			L. salivarius ZJ 614
	CFU/ml			CFU/ml
		2021-07-10	2021-08-10	2021-06-10	2021-07-10	2021-08-10
R1	>300	31	0	>300	67	3
R2	>300	32	0	>300	72	5
R3	>300	42	2	>300	58	2
Average	>300	35		>300	65.7
N		3.5 × 108			6.57 × 108
OD600		3.72			4.34
n: approximate number of CFU/ml

## Sheet: Appendix 1
Appendix 1: Preparation of a Chemically Defined Medium for L. reuteri ZJ625 and L. salivarius ZJ614
Constituents	Conc. in stock soln (g/L)	Conc. in CDM (g/L)	Preparation procedure
Glucose	449.9	15	Dissolved in dH2O by stirring using a magnetic stirrer and autoclaved
Tween 80®	20	1	Dissolved in dH2O by stirring using a magnetic stirrer and autoclaved
K­2HPO­­4	30	3	Dissolved in dH2O by stirring using a magnetic stirrer and autoclaved
KH­2PO4	30	3	Dissolved in dH2O by stirring using a magnetic stirrer and autoclaved
MgSO4.7H2O	25	2.5	Dissolved in dH2O by stirring using a magnetic stirrer and autoclaved
MnSO4.4H2O	2.5	0.025	Dissolved in dH2O by stirring using a magnetic stirrer and autoclaved
NH4Cl2	100	1	Dissolved in dH2O by stirring using a magnetic stirrer and autoclaved
Sodium acetate	500	5	Dissolved in dH2O by stirring using a magnetic stirrer and autoclaved
FeSO4.7H2O	2	0.02	Dissolved in dH2O by stirring using a magnetic stirrer and filter-sterilised
Amino Acids
L-Alanine	10	0.1	Dissolved in dH2O by stirring with a magnetic stirrer; filter-sterilized
L-Isoleucine	20	0.2	Dissolved in 10N NaOH by stirring with a magnetic stirrer; filter-sterilized
DL-Methionine	10	0.1	Dissolved in 10N NaOH by stirring with a magnetic stirrer; filter-sterilized
L-Valine	10	0.1	Dissolved in dH2O by stirring with a magnetic stirrer; filter-sterilized
L-Arginine	10	0.1	Dissolved in dH2O by stirring with a magnetic stirrer; filter-sterilized
L-Phenylalanine	10	0.1	Dissolved in 10N NaOH by stirring with a magnetic stirrer; filter-sterilized
L-Histidine	5	0.25	Dissolved in 10N NaOH by stirring with a magnetic stirrer; filter-sterilized
L-Proline	10	0.1	Dissolved in dH2O by stirring with a magnetic stirrer; filter-sterilized
Glycine	10	0.1	Dissolved in dH2O by stirring with a magnetic stirrer; filter-sterilized
L-Lysine	10	0.1	Dissolved in dH2O by stirring with a magnetic stirrer; filter-sterilized
L-Threonine	10	0.1	Dissolved in dH2O by stirring with a magnetic stirrer; filter-sterilized
L-Leucine	10	0.1	Dissolved in dH2O by stirring with a magnetic stirrer; filter-sterilized
L-Glutamine	20	0.2	Dissolved in 10N NaOH by stirring with a magnetic stirrer; filter-sterilized
L-Glutamic acid	20	0.2	Dissolved in 10N NaOH by stirring with a magnetic stirrer; filter-sterilized
L-Asparagine	20	0.2	Dissolved in 10N NaOH by stirring with a magnetic stirrer; filter-sterilized
L-Aspartic acid	20	0.2	Dissolved in 10N NaOH by stirring with a magnetic stirrer; filter-sterilized
L-Tyrosine	10	0.1	Dissolved in 10N NaOH by stirring with a magnetic stirrer; filter-sterilized
L-Serine	10	0.1	Dissolved in dH2O by stirring with a magnetic stirrer; filter-sterilized
L-Tryptophan	4	0.1	Dissolved in 10N NaOH by stirring with a magnetic stirrer; filter-sterilized
L-Cysteine	20	0.2	Dissolved in 0.1N HCl by stirring with a magnetic stirrer; filter-sterilized
Bases
Guanine	1	0.01	Stir, dissolved in 10N H2SO4­, plus 10N NaOH to raise the pH to 2.8 for stability; filter-sterilized
Adenine	1	0.01	Dissolved in 10N NaOH added drop by drop until dissolved to the desired concentration by stirring with a magnetic stirrer; filter-sterilized
Xanthine	1	0.01	Dissolved in 10N NaOH added drop by drop until dissolved to the desired concentration by stirring with a magnetic stirrer; filter-sterilized
Thymidine	1	0.01	Dissolved in 10N NaOH added drop by drop, and dH2O added to make up the required the volume
Uracil	1	0.01	Dissolved in 10N NaOH added drop by drop until dissolved to the desired concentration by stirring with a magnetic stirrer; filter-sterilized
Vitamins
Nicotinic acid	0.1	0.001	Dissolved in dH2O by stirring with a magnetic stirrer; filter-sterilised; sensitive to heat
Thiamine-HCl	0.1	0.001	Dissolved in dH2O by stirring with a magnetic stirrer; filter-sterilised; sensitive to heat and unstable at pH>5
Cyanocobalamin	0.1	0.001	Dissolved in dH2O by stirring with a magnetic stirrer; filter-sterilised; sensitive to heat
Pyridoxal	0.2	0.002	Dissolved in dH2O by stirring with a magnetic stirrer; filter-sterilised; light and heat sensitive, therefore stored in amber-coloured glass bottles
Pantothenic acid	0.1	0.001	Dissolved in dH2O by stirring with a magnetic stirrer; filter-sterilised; sensitive to heat and unstable at alkaline pH
Riboflavin	0.1	0.001	Dissolved in 10N NaOH and the pH rapidly adjusted to 7 because of its instability at alkaline pH
Folic acid	0.1	0.001	Dissolved in dH2O by stirring with a magnetic stirrer; filter-sterilised; sensitive to heat and stable at alkaline pH
P-Aminobenzoic acid	1	0.01	Dissolved in 10N NaOH added drop by drop until dissolved to the desired concentration by stirring with a magnetic stirrer; filter-sterilized
Biotin	1	0.01	Dissolved in 10N NaOH added drop by drop, and dH2O added to make up the required the volume

## Sheet: Table 5
Table 5: Estimated growth parameters from the best models fit of the isolates
Strain parameter	L. salivarius ZJ614	L. reuteri ZJ625
Initial density (N0)	0.15	0.13
Maximum Density (OD600)	1.26	1.37
Max specific growth rate (hours-1)	0.26	0.59
Min doubling time (hours)	2.74	1.17
Lag duration (hours)	5.51	2.27
Best model fit	Baranyi-Roberts	Logisticlag 2

## Sheet: Table 3
Table 3: Composition of Chemically Defined and Minimal Defined Media developed for L. salivarius ZJ614 and L. reuteri ZJ625
Components		Concentration (g/L)
		CDM		MDMLS	MDMLR		MDMLSLR
Glucose		15		15	15		15
Tween 80®		1		1	1		1
K­2HPO­­4		3		3	3		3
KH­2PO4		3		3	3		3
MgSO4.7H2O		2.5		2.5	2.5		2.5
MnSO4.4H2O		0.025		0.025	0.025		0.025
CoCl2.6H2O		0.001
CaCl­2.2H2O		0.1
ZnSO4.7H2O		0.01
H3BO3		0.001
KCl		0.5
NH4Cl2		1		1	1		1
Sodium acetate		5		5	5		5
CuSO4.5H2O		0.001
FeSO4.7H2O		0.02		0.02	0.02		0.02
Amino Acids
L-Alanine		0.1		-	0.1		0.1
L-Isoleucine		0.2		0.2	0.2		0.2
DL-Methionine		0.1		0.1	0.1		0.1
L-Valine		0.1		0.1	-		0.1
L-Arginine		0.1		0.1	0.1		0.1
L-Phenylalanine		0.1		0.1	0.1		0.1
L-Histidine		0.25		0.25	0.25		0.25
L-Proline		0.1		-	-		-
Glycine		0.1		0.1	0.1		0.1
L-Lysine		0.1		-	-		-
L-Threonine		0.1		0.1	0.1		0.1
L-Leucine		0.1		0.1	0.1		0.1
L-Glutamine		0.2		0.2	0.2		0.2
L-Glutamic acid		0.2		0.2	0.2		0.2
L-Asparagine		0.2		0.2	0.2		0.2
L-Aspartic acid		0.2		-	-		-
L-Tyrosine		0.1		0.1	0.1		0.1
L-Serine		0.1		0.1	0.1		0.1
L-Tryptophan		0.1		0.1	0.1		0.1
L-Cysteine		0.2		0.2	0.2		0.2
Nucleic Acid Bases
Guanine		0.01		-	0.01		0.01
Adenine		0.01		-	-		-
Xanthine		0.01		0.01	-		0.01
Thymidine		0.01		-	0.01		0.01
Uracil		0.01		0.01	0.01		0.01
Vitamins
Nicotinic acid		0.001		-	-		-
Thiamine-HCl		0.001		-	-		-
Cyanocobalamin		0.001		0.001	0.001		0.001
Pyridoxal		0.002		0.002	0.002		0.002
Pantothenic acid		0.001		0.001	0.001		0.001
Riboflavin		0.001		0.001	0.001		0.001
Folic acid		0.001		-	-		-
P-Aminobenzoic acid		0.01		-	-		-
Biotin		0.01		-	-		-

## Sheet: Table 4
Table 4: Single omission experiment for the determination minimum growth requirement by L. salivarius ZJ614 and L. reuteri ZJ625
S/N	Omitted nutrients	L. salivarius ZJ614				L. reuteri ZJ625
		OD600				OD600
		0 Hours	24 Hours	Relative growth (%)		0 Hours	24 Hours	Relative growth (%)
1	Amino acids (AA)	0.071	0.084	2	E	0.066	0.045	0.95	E
2	Vitamins (Vit)	0.097	0.837	20.17	E	0.05	2.034	42.7	S
3	Nucleotide bases (NB)	0.098	2.5	60.24	S	0.055	3.35	70.5	S
4	L-Alanine (Ala)	0.099	4.86	110.2	N	0.073	0.475	9.58	E
5	L-Isoleucine (Ile)	0.098	0.421	9.55	E	0.056	0.517	10.42	E
6	L-Arginine (Arg)	0.095	0.16	3.63	E	0.07	0.106	2.14	E
7	DL-Methionine (Met)	0.091	1.56	35.37	E	0.076	1.93	38.91	E
8	L-Valine (Val)	0.083	1.48	33.56	E	0.063	5.22	105.24	N
9	L-Glutamine (Gln)	0.081	0.083	1.88	E	0.069	0.139	2.8	E
10	L-Asparagine (Asn)	0.093	0.072	1.63	E	0.047	0.129	2.6	E
11	L-Leucine (Leu)	0.117	0.144	3.27	E	0.042	0.181	3.65	E
12	L-Glutamic acid (Glu)	0.072	0.114	2.59	E	0.061	0.066	1.33	E
13	L-Lysine (Lys)	0.07	4.12	93.42	N	0.086	4.69	94.56	N
14	L-Threonine (Thr)	0.06	0.046	1.04	E	0.053	0.063	1.27	E
15	L-Phenylalanine (Phe)	0.063	0.264	5.99	E	0.058	3.06	61.69	S
16	Glycine (Gly)	0.08	2.775	62.93	S	0.065	0.882	17.78	E
17	L-Proline (Pro)	0.072	4.14	93.88	N	0.041	4.51	90.93	N
18	L-Histidine (His)	0.049	0.685	15.53	E	0.078	0.61	12.3	E
19	L-Tyrosine (Tyr)	0.106	0.118	2.68	E	0.051	2.11	42.54	S
20	L-Serine (Ser)	0.065	0.82	18.59	E	0.043	0.6	12.1	E
21	L-Cysteine (Cys)	0.065	4.76	107.94	N	0.071	5.27	106.25	N
22	L-Aspartic acid (Asp)	0.105	4.78	108.39	N	0.04	4.73	95.36	N
23	L-Tryptophan (Trp)	0.101	0.581	13.17	E	0.043	0.732	14.76	E
24	Pantothenic acid	0.042	2.33	52.83	S	0.05	1.06	21.37	E
25	Biotin	0.095	4.13	93.65	N	0.063	5.13	103.43	N
26	Cyanocobalamin	0.082	2.78	63.04	S	0.076	3.61	72.78	S
27	Folic acid	0.089	3.66	82.99	N	0.067	5.6	112.9	N
28	Pyridoxal	0.091	2.5	56.69	S	0.059	1.73	34.88	E
29	Nicotinic acid	0.121	4.81	109.07	N	0.06	5.29	106.65	N
30	PABA	0.125	3.61	81.86	N	0.046	5.57	112.3	N
31	Thiamine HCl	0.078	4.09	92.74	N	0.104	4.75	95.77	N
32	Riboflavin	0.093	0.687	15.58	E	0.041	3.54	71.37	S
33	Guanine (G)	0.095	4.45	100.91	N	0.064	3.05	61.49	S
34	Adenine (A)	0.089	3.66	82.99	N	0.066	5.91	119.15	N
35	Uracil (U)	0.063	0.955	21.66	E	0.101	0.131	2.64	E
36	Thiamine (T)	0.098	3.72	84.35	N	0.06	3.94	79.44	S
37	Xanthine (X)	0.079	3.5	79.37	S	0.069	5.16	104.03	N
Key: E-Essential, S-Stimulatory, N-Non-essential,
