# Supplementary material for: Formulation of Chemically Defined Media and Growth Evaluation of Ligilactobacillus salivarius ZJ614 and Limosilactobacillus reuteri ZJ625
Source: Front Microbiol. 2022 May 6;13:865493. doi: 10.3389/fmicb.2022.865493 (PMC9121020; doi:10.3389/fmicb.2022.865493)
Supplement: Supplementary file 2 [file Table_2.XLSX]

## Sheet: Sheet4
Start Time	28/08/2021 14:34:12
OD
Cycle Nr.	1	2	3	4	5	6	7	8	9	10	11	12	13	14	15	16	17	18	19	20	21	22	23	24	25	26	27	28	29	30	31	32	33	34	35	36	37	38	39	40	41	42	43	44	45	46	47	48	49
Time [s]	0	899.994	1799.99	2699.99	3599.99	4499.99	5399.99	6299.99	7199.99	8099.99	8999.99	9899.99	10800	11700	12600	13500	14400	15300	16200	17100	18000	18900	19800	20700	21600	22500	23400	24300	25200	26100	27000	27900	28800	29700	30600	31500	32400	33300	34200	35100	36000	36900	37800	38700	39600	40500	41400	42300	43200
Temp. [°C]	36.9	36.9	37.1	37	36.9	36.9	37.1	37.1	37.3	37	37.1	37.1	37	37	37.2	37	37.1	36.9	36.9	37.2	37.1	37.1	37.1	37	37	37.2	37.2	37.2	37	37	37.2	37.1	37.2	36.9	37.2	37.2	37	37	37.2	37.1	37.1	37	37	37.1	36.9	37	37	37.2	36.9
A1	0.0929	0.0935	0.0936	0.0941	0.0945	0.0947	0.0949	0.0955	0.0957	0.096	0.0965	0.0968	0.0973	0.0978	0.0984	0.099	0.0997	0.1005	0.1013	0.1022	0.103	0.1043	0.1053	0.1066	0.1074	0.1081	0.1087	0.1093	0.11	0.1108	0.1118	0.1128	0.114	0.115	0.1163	0.1179	0.1194	0.1212	0.1227	0.1248	0.1265	0.1282	0.1303	0.1323	0.1342	0.1363	0.1384	0.1403	0.1421
A2	0.0943	0.0934	0.0938	0.0943	0.095	0.0954	0.096	0.0966	0.097	0.0973	0.0978	0.0978	0.0982	0.0983	0.0987	0.0991	0.0995	0.1	0.1006	0.1012	0.1018	0.103	0.1039	0.1049	0.1057	0.1065	0.1071	0.1078	0.1082	0.1086	0.1093	0.1103	0.1109	0.1118	0.1129	0.114	0.1151	0.1165	0.1179	0.1193	0.1209	0.1222	0.124	0.1255	0.1272	0.129	0.131	0.1326	0.1341
A3	0.1284	0.1311	0.1339	0.1389	0.1459	0.1546	0.1653	0.18	0.1972	0.217	0.2446	0.2801	0.3259	0.3794	0.4427	0.5158	0.5901	0.6549	0.7235	0.7848	0.8473	0.8959	0.9439	0.9906	1.0368	1.0793	1.1104	1.1386	1.1679	1.191	1.2132	1.2288	1.2461	1.2591	1.2732	1.2889	1.2931	1.2978	1.2958	1.2995	1.2967	1.2974	1.299	1.302	1.2982	1.2998	1.2996	1.2996	1.301
A4	0.1287	0.1305	0.1337	0.1392	0.1455	0.1544	0.1661	0.179	0.1965	0.2188	0.2491	0.2845	0.3258	0.3834	0.4491	0.5255	0.5998	0.6689	0.7423	0.8033	0.8609	0.9208	0.9737	1.0269	1.0753	1.1198	1.1568	1.1892	1.2144	1.2365	1.2567	1.2729	1.2895	1.3003	1.3137	1.3276	1.331	1.3267	1.3291	1.3303	1.3275	1.3316	1.3309	1.3296	1.3305	1.3293	1.3313	1.3321	1.3331
A5	0.1294	0.1319	0.135	0.1399	0.1461	0.1541	0.1656	0.182	0.1988	0.2186	0.2479	0.283	0.3261	0.3829	0.445	0.5221	0.598	0.6655	0.7326	0.7983	0.8571	0.9114	0.9626	1.0097	1.0587	1.0989	1.1295	1.1645	1.1882	1.2119	1.2311	1.247	1.2608	1.2774	1.2939	1.3044	1.312	1.3112	1.3105	1.3141	1.3125	1.3115	1.311	1.3154	1.3163	1.3148	1.3141	1.3127	1.3149
A6	0.1269	0.1293	0.1323	0.1373	0.1441	0.1519	0.1629	0.1773	0.1944	0.2164	0.2448	0.277	0.3243	0.373	0.4435	0.5147	0.5835	0.6551	0.7227	0.7876	0.8434	0.8989	0.9516	0.997	1.0421	1.0911	1.1239	1.1589	1.185	1.2062	1.2314	1.2415	1.261	1.2746	1.2845	1.3018	1.3024	1.3055	1.3073	1.3071	1.3031	1.3038	1.3063	1.3036	1.3048	1.3036	1.3052	1.3037	1.3031
A7	0.1274	0.1298	0.1333	0.1376	0.144	0.1531	0.1647	0.1764	0.1958	0.2157	0.247	0.2805	0.324	0.3775	0.4378	0.5094	0.5796	0.6492	0.7152	0.787	0.8411	0.8934	0.9444	0.9904	1.0354	1.0793	1.1145	1.1434	1.1725	1.1897	1.2111	1.2316	1.2496	1.2653	1.2865	1.2988	1.3006	1.3017	1.3041	1.3053	1.305	1.3036	1.3038	1.3035	1.3026	1.3021	1.3037	1.3002	1.3021
A8	0.1351	0.1364	0.1361	0.1383	0.1399	0.1423	0.1458	0.1484	0.1511	0.154	0.1571	0.1624	0.1641	0.1694	0.1746	0.1792	0.1828	0.1911	0.1995	0.2068	0.2118	0.2241	0.2316	0.2398	0.253	0.2661	0.28	0.2919	0.3098	0.3299	0.3468	0.3683	0.3924	0.4203	0.4497	0.4784	0.5089	0.5433	0.5746	0.6033	0.6366	0.6665	0.6963	0.7279	0.7508	0.7821	0.805	0.8296	0.8488
A9	0.1388	0.1367	0.1371	0.139	0.1406	0.1427	0.1459	0.1483	0.1517	0.1549	0.1589	0.1604	0.1667	0.1705	0.1736	0.1809	0.1862	0.1923	0.1971	0.207	0.2143	0.2225	0.2327	0.2462	0.2538	0.2682	0.2818	0.2935	0.3098	0.326	0.3466	0.3696	0.3915	0.4164	0.4483	0.4779	0.5096	0.5397	0.5726	0.6114	0.6405	0.6707	0.7009	0.7356	0.7667	0.7879	0.8177	0.8421	0.8614
A10	0.1364	0.1363	0.1366	0.139	0.1419	0.1438	0.1464	0.1507	0.153	0.1554	0.1584	0.1634	0.1662	0.1714	0.1748	0.1817	0.1866	0.1929	0.1981	0.2078	0.2134	0.225	0.2344	0.2498	0.2551	0.2687	0.2849	0.2965	0.3139	0.3319	0.3494	0.3725	0.3954	0.4208	0.4487	0.4815	0.5076	0.5402	0.5721	0.6088	0.6405	0.6711	0.7049	0.7347	0.7675	0.7939	0.8181	0.8449	0.8653
A11	0.1354	0.1353	0.1359	0.1376	0.1394	0.1424	0.1446	0.1477	0.1521	0.155	0.1567	0.1613	0.166	0.1693	0.1729	0.1778	0.1829	0.1884	0.1963	0.2009	0.2088	0.2179	0.2278	0.2378	0.2501	0.2583	0.2712	0.2898	0.3021	0.3171	0.335	0.3593	0.3803	0.4037	0.4313	0.4559	0.4867	0.5167	0.5456	0.5766	0.6099	0.6435	0.6754	0.7046	0.7363	0.7553	0.7871	0.8073	0.8385
A12	0.133	0.1334	0.1318	0.1347	0.1361	0.1393	0.1407	0.1429	0.1467	0.1494	0.1528	0.1558	0.1586	0.162	0.1673	0.1711	0.1769	0.1831	0.1872	0.1958	0.2016	0.2106	0.2203	0.2287	0.2393	0.2513	0.2623	0.2744	0.284	0.3022	0.32	0.3331	0.3553	0.3774	0.4001	0.4232	0.451	0.4802	0.5018	0.5286	0.5545	0.5885	0.6124	0.6473	0.6789	0.6947	0.7215	0.7448	0.7679
B1	0.0953	0.0961	0.096	0.0964	0.0969	0.0969	0.0972	0.0978	0.098	0.0984	0.0988	0.099	0.0996	0.1	0.1006	0.1011	0.1016	0.1023	0.1032	0.1039	0.1045	0.1056	0.1066	0.1079	0.1089	0.1099	0.1105	0.1112	0.112	0.1125	0.1132	0.1143	0.1152	0.1163	0.1176	0.1186	0.12	0.1215	0.123	0.1248	0.1262	0.1277	0.1295	0.1314	0.1331	0.1351	0.137	0.1387	0.1405
B2	0.0937	0.0941	0.0944	0.0946	0.0953	0.0953	0.0957	0.0963	0.0964	0.0967	0.097	0.0974	0.0978	0.098	0.0987	0.0991	0.0997	0.1	0.1007	0.1012	0.1017	0.1023	0.1029	0.1037	0.1045	0.1056	0.1065	0.1075	0.1084	0.1091	0.11	0.1108	0.1114	0.1123	0.113	0.1139	0.115	0.1162	0.1173	0.1185	0.1198	0.1208	0.1225	0.1238	0.1253	0.1269	0.1283	0.1298	0.1315
B3	0.1277	0.1299	0.134	0.1398	0.1476	0.1566	0.1672	0.1864	0.2055	0.2316	0.2626	0.3035	0.3514	0.4157	0.4776	0.5694	0.652	0.75	0.8171	0.9295	1.0099	1.0977	1.1458	1.1761	1.2412	1.2743	1.2869	1.2956	1.3155	1.3357	1.3442	1.3584	1.3645	1.3732	1.3748	1.3774	1.3781	1.378	1.3777	1.3772	1.3766	1.3755	1.3762	1.3738	1.3735	1.3731	1.3713	1.3719	1.3664
B4	0.1316	0.1339	0.1369	0.1419	0.1491	0.1583	0.1711	0.1873	0.2054	0.23	0.265	0.3003	0.3547	0.4076	0.4775	0.5605	0.6208	0.6959	0.7713	0.8326	0.8973	0.9917	1.0678	1.1071	1.1859	1.2121	1.245	1.267	1.2904	1.3096	1.3311	1.3513	1.3674	1.3689	1.3724	1.3712	1.3719	1.3708	1.3716	1.3714	1.3709	1.3701	1.3692	1.3694	1.3694	1.3649	1.367	1.3618	1.3644
B5	0.1277	0.1295	0.133	0.1379	0.1442	0.1547	0.1671	0.1841	0.2032	0.2283	0.2606	0.3011	0.3526	0.4127	0.4769	0.5593	0.6384	0.7409	0.8263	0.9028	0.9961	1.0587	1.1079	1.1598	1.2037	1.255	1.2825	1.3094	1.3248	1.3482	1.3516	1.3653	1.3759	1.3823	1.3777	1.3785	1.3788	1.3782	1.3779	1.3771	1.3767	1.376	1.3743	1.3735	1.3727	1.3736	1.3698	1.3691	1.3659
B6	0.1275	0.1296	0.1323	0.1377	0.1446	0.1542	0.167	0.1837	0.2029	0.2277	0.2635	0.3019	0.3496	0.4105	0.4799	0.5493	0.6191	0.6958	0.82	0.8952	0.9844	1.0825	1.1501	1.1738	1.2177	1.2532	1.2786	1.3097	1.3272	1.3316	1.3477	1.3621	1.3691	1.3832	1.3783	1.3801	1.38	1.3794	1.3789	1.3788	1.3784	1.3771	1.3774	1.3753	1.374	1.3756	1.3726	1.3695	1.3672
B7	0.1249	0.127	0.1294	0.1341	0.1405	0.1499	0.1616	0.1772	0.1941	0.2177	0.2468	0.2854	0.3316	0.3835	0.4476	0.5196	0.5851	0.6581	0.7308	0.7894	0.8536	0.9242	1.0009	1.0593	1.1496	1.1903	1.2071	1.227	1.2476	1.265	1.281	1.2923	1.3165	1.3238	1.3247	1.3255	1.3253	1.326	1.326	1.3263	1.3261	1.3254	1.3248	1.3237	1.3227	1.3227	1.323	1.3213	1.3199
B8	0.1351	0.1358	0.1362	0.138	0.1407	0.1418	0.1468	0.1508	0.1547	0.1585	0.1622	0.166	0.1706	0.1756	0.1811	0.1867	0.1932	0.2004	0.2096	0.2192	0.2303	0.2422	0.2546	0.2705	0.2805	0.2976	0.3145	0.3295	0.3535	0.3793	0.4082	0.4321	0.4656	0.499	0.5277	0.5636	0.6015	0.6423	0.6772	0.711	0.7453	0.7805	0.8186	0.8388	0.8589	0.8937	0.9128	0.9455	0.9667
B9	0.1367	0.1375	0.1381	0.1403	0.1429	0.1452	0.1484	0.1518	0.1561	0.1594	0.1635	0.1677	0.1721	0.177	0.1829	0.1891	0.196	0.2031	0.2118	0.2211	0.2319	0.2445	0.2602	0.275	0.2894	0.3062	0.3214	0.3408	0.3651	0.3818	0.4142	0.4397	0.4743	0.5021	0.5331	0.5704	0.6057	0.6473	0.6745	0.7174	0.7547	0.7946	0.8113	0.8429	0.8724	0.9009	0.9235	0.9475	0.9763
B10	0.1354	0.1353	0.1361	0.1384	0.1409	0.1436	0.1478	0.1514	0.1541	0.1571	0.1613	0.1648	0.1703	0.1753	0.1806	0.1867	0.1928	0.2003	0.2079	0.2166	0.2268	0.2371	0.2485	0.2605	0.2738	0.2891	0.3094	0.3263	0.349	0.3722	0.4025	0.4256	0.4502	0.4797	0.5197	0.5487	0.578	0.6148	0.6541	0.6883	0.7213	0.7498	0.7796	0.8136	0.8383	0.8636	0.8967	0.9035	0.9361
B11	0.1364	0.1374	0.1377	0.1399	0.1421	0.1448	0.1477	0.1509	0.1531	0.1565	0.1596	0.1627	0.167	0.1706	0.1754	0.1804	0.1868	0.192	0.201	0.208	0.2168	0.2257	0.2359	0.2472	0.2606	0.2752	0.2906	0.3069	0.3262	0.3468	0.3712	0.3943	0.4254	0.4489	0.4772	0.5127	0.5388	0.5808	0.6075	0.6462	0.6784	0.7133	0.7331	0.7704	0.7943	0.822	0.8474	0.8719	0.8984
B12	0.135	0.1371	0.1376	0.1383	0.1413	0.1431	0.1451	0.1496	0.1535	0.1578	0.1612	0.1658	0.1693	0.1736	0.1798	0.1866	0.1925	0.196	0.2042	0.2129	0.2182	0.2315	0.2404	0.2523	0.2654	0.2761	0.2934	0.3063	0.3252	0.3427	0.3618	0.3867	0.4096	0.4391	0.4636	0.4956	0.5311	0.5576	0.5945	0.6277	0.6588	0.6927	0.7269	0.7587	0.7874	0.82	0.8484	0.8665	0.8952
C1	0.0942	0.0949	0.095	0.0952	0.0958	0.0959	0.0962	0.0968	0.0971	0.0974	0.0978	0.0982	0.0987	0.099	0.0996	0.1003	0.1008	0.1014	0.102	0.1029	0.1035	0.1048	0.1057	0.1069	0.1081	0.1091	0.1101	0.1107	0.1113	0.1121	0.113	0.1142	0.1152	0.1161	0.1175	0.1188	0.1201	0.1218	0.1234	0.1252	0.1271	0.1284	0.1306	0.1325	0.1344	0.1365	0.1387	0.1407	0.1425
C2	0.093	0.0934	0.0937	0.094	0.0945	0.0946	0.095	0.0955	0.0957	0.096	0.0963	0.0966	0.097	0.0973	0.0978	0.0984	0.0986	0.099	0.0997	0.1002	0.1006	0.1014	0.1021	0.1026	0.1035	0.1042	0.1052	0.1061	0.107	0.1077	0.1085	0.1095	0.1102	0.1109	0.1119	0.1127	0.1137	0.1147	0.1156	0.1171	0.1182	0.1194	0.1209	0.1223	0.1238	0.1255	0.1273	0.1286	0.1302
C3	0.1301	0.1331	0.1365	0.1418	0.1497	0.1605	0.1737	0.1906	0.2107	0.2385	0.2739	0.3162	0.3693	0.4271	0.5064	0.5788	0.6558	0.7299	0.8075	0.8805	0.9472	1.0465	1.1514	1.1967	1.2314	1.266	1.2891	1.3016	1.3306	1.3462	1.3616	1.3737	1.3867	1.3921	1.3956	1.3956	1.3968	1.3973	1.3969	1.397	1.3966	1.3959	1.3948	1.3947	1.3933	1.3931	1.3927	1.3913	1.39
C4	0.1291	0.1316	0.1346	0.1396	0.1463	0.1573	0.1709	0.188	0.2062	0.2336	0.2689	0.3125	0.3623	0.4233	0.5026	0.5809	0.6526	0.767	0.8559	0.9255	1.0223	1.1092	1.1755	1.2087	1.2369	1.2701	1.2933	1.3067	1.3202	1.3379	1.3579	1.3657	1.3765	1.382	1.3844	1.3857	1.3859	1.3866	1.3865	1.3863	1.3861	1.3849	1.3847	1.3841	1.3831	1.3823	1.3821	1.3808	1.3799
C5	0.1278	0.1303	0.1338	0.1395	0.1446	0.1552	0.1703	0.187	0.206	0.2303	0.2638	0.3079	0.3577	0.4141	0.4886	0.5574	0.6289	0.6981	0.7722	0.8521	0.943	1.032	1.1287	1.1944	1.2566	1.2762	1.3	1.3199	1.3387	1.3529	1.3663	1.3759	1.3855	1.3952	1.3957	1.3968	1.3972	1.3976	1.3974	1.3973	1.3969	1.3959	1.3954	1.3951	1.3938	1.3931	1.3927	1.3918	1.3906
C6	0.1273	0.1292	0.1329	0.1375	0.1435	0.1543	0.1684	0.1855	0.2058	0.2299	0.263	0.3072	0.3556	0.4144	0.485	0.5584	0.629	0.7052	0.7743	0.8356	0.8949	0.9512	1.0367	1.1109	1.1851	1.2401	1.2793	1.3116	1.32	1.3336	1.3473	1.3632	1.3799	1.377	1.3787	1.38	1.3798	1.3801	1.3799	1.3793	1.3791	1.3781	1.378	1.3769	1.376	1.3754	1.3749	1.3741	1.3728
C7	0.1271	0.1293	0.1316	0.1372	0.1436	0.154	0.1673	0.1851	0.204	0.2304	0.261	0.3047	0.3548	0.4159	0.4891	0.5584	0.6358	0.7019	0.7712	0.8423	0.9301	1.0504	1.1353	1.1929	1.2208	1.2469	1.2628	1.2875	1.3026	1.3249	1.3347	1.3609	1.3716	1.3742	1.3777	1.3793	1.3796	1.3802	1.3796	1.3794	1.3794	1.3788	1.378	1.3778	1.3769	1.376	1.3755	1.375	1.3736
C8	0.1363	0.1375	0.1375	0.139	0.1419	0.1436	0.1467	0.1523	0.1562	0.1609	0.1654	0.1697	0.1762	0.1816	0.1881	0.1942	0.204	0.2127	0.2205	0.2314	0.2457	0.2582	0.2714	0.285	0.3023	0.3221	0.3383	0.3612	0.3823	0.4121	0.439	0.4753	0.5067	0.5473	0.5794	0.6157	0.658	0.6886	0.729	0.7658	0.8038	0.8332	0.8733	0.9006	0.932	0.95	0.9846	1.0042	1.0272
C9	0.141	0.1418	0.1417	0.1437	0.1466	0.1516	0.1568	0.1631	0.1677	0.173	0.1785	0.184	0.1899	0.1962	0.2036	0.2116	0.2212	0.2305	0.24	0.2518	0.264	0.2742	0.2931	0.3095	0.3306	0.3511	0.3715	0.4003	0.4314	0.465	0.5009	0.5413	0.5981	0.6359	0.6864	0.7339	0.7873	0.8405	0.8994	0.9457	0.994	1.0396	1.0801	1.1291	1.1628	1.183	1.2207	1.2448	1.2694
C10	0.1358	0.1364	0.1377	0.1401	0.1434	0.1464	0.1499	0.1501	0.1536	0.1603	0.1635	0.1681	0.1728	0.1785	0.1841	0.1909	0.1981	0.2061	0.2154	0.2257	0.2359	0.2466	0.2593	0.275	0.2903	0.3059	0.3265	0.3481	0.3714	0.3983	0.4244	0.4551	0.4873	0.5192	0.548	0.5848	0.6329	0.6661	0.6976	0.7379	0.7659	0.8034	0.8318	0.8606	0.8859	0.9181	0.945	0.97	0.9905
C11	0.1381	0.1388	0.1406	0.1427	0.1459	0.149	0.1508	0.1553	0.1593	0.1635	0.1663	0.1714	0.1756	0.1812	0.1866	0.1932	0.2	0.2075	0.2156	0.2251	0.2346	0.2472	0.2588	0.2716	0.2836	0.3033	0.3222	0.3436	0.3652	0.3931	0.4164	0.4429	0.4693	0.5041	0.5349	0.5714	0.6082	0.6446	0.6771	0.7172	0.7489	0.7762	0.8132	0.8442	0.8632	0.9036	0.9195	0.9456	0.9804
C12	0.1373	0.1401	0.1404	0.1419	0.1441	0.1477	0.1501	0.1538	0.1563	0.1614	0.1651	0.1698	0.174	0.1798	0.1849	0.1904	0.1985	0.2069	0.2118	0.2221	0.2327	0.2401	0.2529	0.2643	0.2772	0.2919	0.307	0.3239	0.3416	0.3613	0.3846	0.4089	0.4348	0.4681	0.4951	0.5267	0.5615	0.5969	0.6341	0.6644	0.7017	0.7381	0.7659	0.7982	0.8243	0.8563	0.8778	0.9021	0.9305
D1	0.0945	0.095	0.0953	0.0957	0.0964	0.0965	0.0967	0.0974	0.0977	0.098	0.0983	0.0987	0.0991	0.0994	0.0999	0.1005	0.1009	0.1016	0.1023	0.103	0.1036	0.1043	0.1056	0.1067	0.1076	0.1087	0.1097	0.1103	0.1108	0.1112	0.1122	0.1131	0.1138	0.1146	0.1159	0.1172	0.1182	0.1196	0.1211	0.1227	0.1241	0.1255	0.1276	0.1291	0.1307	0.1326	0.1346	0.1363	0.138
D2	0.0932	0.0933	0.0935	0.0942	0.0946	0.0949	0.0951	0.0957	0.0958	0.096	0.0965	0.0968	0.0973	0.0975	0.0979	0.0984	0.0987	0.0992	0.1001	0.1002	0.1009	0.1015	0.1022	0.103	0.1037	0.1044	0.1053	0.1064	0.1071	0.1076	0.1085	0.1096	0.1102	0.1107	0.1119	0.1125	0.1132	0.1143	0.1152	0.1164	0.1172	0.1183	0.1194	0.1208	0.1221	0.1235	0.1248	0.126	0.1276
D3	0.1288	0.1314	0.135	0.1402	0.1473	0.1581	0.1709	0.1889	0.2097	0.2355	0.2683	0.3079	0.3578	0.418	0.4863	0.5655	0.6314	0.7055	0.7883	0.8624	0.9344	1.0246	1.0949	1.171	1.2181	1.2449	1.2618	1.2851	1.3043	1.3199	1.3386	1.3486	1.3581	1.3667	1.3658	1.3668	1.3677	1.3677	1.3685	1.3683	1.3679	1.3673	1.3667	1.3669	1.366	1.3656	1.3659	1.3651	1.3646
D4	0.1282	0.1308	0.1343	0.1398	0.1456	0.1571	0.1717	0.1892	0.2125	0.2407	0.2774	0.3214	0.3778	0.4416	0.5198	0.6053	0.6696	0.7451	0.8117	0.897	0.9629	1.0208	1.067	1.1193	1.1602	1.1908	1.2322	1.2643	1.2979	1.3139	1.3317	1.3492	1.3655	1.3708	1.3698	1.3703	1.3711	1.371	1.3711	1.371	1.3717	1.3708	1.3703	1.3712	1.3701	1.3697	1.3701	1.3694	1.3686
D5	0.1273	0.1297	0.1334	0.1392	0.1473	0.1572	0.172	0.1901	0.2094	0.2381	0.2737	0.317	0.3677	0.4294	0.4995	0.5767	0.6453	0.7191	0.8202	0.9156	0.9796	1.0381	1.1459	1.1935	1.2366	1.2798	1.3011	1.3191	1.3319	1.3454	1.3579	1.3708	1.3798	1.3821	1.3852	1.3853	1.3857	1.3855	1.386	1.3858	1.3852	1.3844	1.3837	1.3833	1.3828	1.3819	1.3821	1.3807	1.3807
D6	0.1276	0.13	0.1335	0.1385	0.1428	0.1544	0.1681	0.1892	0.2088	0.2369	0.2704	0.3141	0.366	0.4271	0.497	0.5713	0.6378	0.7105	0.777	0.8513	0.9202	1.0019	1.0625	1.1523	1.2116	1.2539	1.2776	1.289	1.3088	1.3327	1.3375	1.3534	1.3692	1.3736	1.3723	1.3723	1.3729	1.3727	1.373	1.3726	1.3724	1.3718	1.3708	1.3709	1.3703	1.3696	1.3694	1.3689	1.3684
D7	0.1264	0.1291	0.1323	0.1368	0.144	0.1543	0.1675	0.1874	0.2096	0.239	0.2763	0.3194	0.375	0.4323	0.5031	0.5761	0.6477	0.7161	0.7938	0.8735	0.9522	1.0438	1.1149	1.1964	1.2376	1.2812	1.304	1.3118	1.3232	1.3288	1.3431	1.3518	1.3721	1.3671	1.3673	1.3675	1.3676	1.3675	1.3676	1.3669	1.367	1.366	1.3656	1.3655	1.3647	1.3642	1.364	1.3633	1.3625
D8	0.1341	0.1353	0.1363	0.1383	0.1416	0.1451	0.1485	0.1543	0.1533	0.1595	0.164	0.1697	0.175	0.1809	0.188	0.1942	0.2035	0.2139	0.2239	0.235	0.2464	0.2595	0.2757	0.288	0.3032	0.3192	0.3447	0.3672	0.3942	0.4167	0.4476	0.4744	0.5025	0.5469	0.5861	0.6224	0.655	0.6958	0.7367	0.7718	0.8071	0.8398	0.87	0.9011	0.9289	0.9558	0.9767	1.0044	1.0249
D9	0.1379	0.1391	0.1402	0.1423	0.1436	0.1473	0.1496	0.1532	0.1576	0.1621	0.167	0.1722	0.1783	0.1849	0.1914	0.1988	0.2065	0.2149	0.2251	0.2356	0.2468	0.2594	0.2734	0.2891	0.3034	0.3228	0.3422	0.362	0.3882	0.4134	0.4424	0.4713	0.5064	0.5479	0.5785	0.6135	0.6535	0.6882	0.7265	0.7699	0.7995	0.8346	0.8727	0.9021	0.921	0.9511	0.9761	0.997	1.0173
D10	0.1363	0.1352	0.1359	0.1387	0.1419	0.1443	0.1473	0.1464	0.1525	0.1572	0.1618	0.1664	0.1715	0.177	0.183	0.1888	0.1962	0.2055	0.2136	0.222	0.2325	0.2451	0.257	0.271	0.2862	0.3023	0.3215	0.34	0.3623	0.3835	0.4149	0.4424	0.4742	0.5027	0.5366	0.5755	0.608	0.6446	0.6781	0.7168	0.7533	0.7809	0.816	0.8405	0.8679	0.8952	0.9173	0.9405	0.9605
D11	0.1403	0.1406	0.1412	0.1435	0.1466	0.1505	0.1542	0.1577	0.1609	0.1656	0.1701	0.1745	0.1806	0.1848	0.1903	0.1972	0.2043	0.2117	0.2216	0.2311	0.2432	0.2553	0.2679	0.2805	0.2949	0.3117	0.3318	0.3511	0.3751	0.3993	0.4283	0.4552	0.4913	0.524	0.5588	0.5891	0.6328	0.6625	0.7017	0.7364	0.7786	0.8108	0.8383	0.8672	0.8931	0.9266	0.9495	0.981	0.9942
D12	0.1422	0.14	0.1407	0.1434	0.1454	0.1489	0.1515	0.1562	0.1591	0.1633	0.1657	0.1715	0.178	0.1824	0.1876	0.1942	0.201	0.2098	0.2182	0.225	0.2351	0.2459	0.2579	0.2693	0.2827	0.2957	0.312	0.3299	0.3471	0.3706	0.3931	0.4185	0.4483	0.4784	0.512	0.5445	0.5762	0.611	0.6476	0.6828	0.7174	0.7523	0.7835	0.8124	0.8461	0.8751	0.8974	0.9218	0.9465
E1	0.0933	0.094	0.0941	0.0945	0.0949	0.0952	0.0955	0.0961	0.0963	0.0967	0.0971	0.0973	0.0976	0.098	0.0987	0.0993	0.0996	0.1004	0.101	0.1018	0.1025	0.1034	0.1042	0.1054	0.1066	0.1074	0.1083	0.1089	0.1093	0.1099	0.1105	0.1116	0.1125	0.1132	0.1143	0.1156	0.1166	0.118	0.1193	0.1208	0.1221	0.1235	0.1252	0.1269	0.1285	0.1302	0.1321	0.1338	0.1352
E2	0.0936	0.0942	0.0943	0.0948	0.0953	0.0955	0.0957	0.0963	0.0965	0.0968	0.0972	0.0975	0.0979	0.0983	0.0987	0.0991	0.0996	0.1002	0.1008	0.1012	0.1017	0.1023	0.103	0.1038	0.1044	0.1054	0.1061	0.107	0.1078	0.1084	0.1094	0.1103	0.111	0.1116	0.1125	0.1132	0.114	0.1149	0.116	0.117	0.1181	0.1189	0.1202	0.1216	0.1227	0.1241	0.1258	0.127	0.1282
E3	0.1289	0.1311	0.135	0.1397	0.1477	0.1568	0.1708	0.1883	0.2097	0.2356	0.2698	0.3108	0.3624	0.4254	0.4918	0.5636	0.6358	0.7154	0.7774	0.8398	0.8939	0.9482	1.0072	1.1349	1.1671	1.213	1.2407	1.2743	1.285	1.3014	1.3154	1.325	1.344	1.3488	1.3525	1.3533	1.3542	1.3561	1.3562	1.3567	1.3569	1.357	1.3569	1.357	1.3569	1.3565	1.3568	1.3564	1.356
E4	0.1286	0.1312	0.1348	0.1398	0.1477	0.1591	0.1721	0.1901	0.2118	0.239	0.2757	0.3174	0.3775	0.4387	0.5218	0.6006	0.6737	0.7421	0.811	0.8829	0.9486	1.0067	1.0777	1.1222	1.1732	1.2133	1.2365	1.2585	1.2801	1.299	1.3142	1.325	1.3414	1.3477	1.3532	1.3559	1.3573	1.3595	1.3598	1.3605	1.3614	1.3603	1.3608	1.3613	1.3611	1.3609	1.3609	1.3606	1.3604
E5	0.1267	0.1293	0.133	0.1379	0.1422	0.1545	0.1672	0.1852	0.2085	0.2356	0.2697	0.3115	0.3628	0.4232	0.4893	0.5604	0.6312	0.711	0.7809	0.8509	0.9113	0.9632	1.0385	1.106	1.1595	1.1955	1.224	1.2464	1.2665	1.2764	1.297	1.3107	1.3287	1.3355	1.3375	1.3401	1.3416	1.3434	1.3438	1.3445	1.3454	1.3447	1.3448	1.3451	1.3452	1.3447	1.3451	1.3449	1.3447
E6	0.1283	0.1305	0.1347	0.1401	0.1452	0.1534	0.1674	0.1855	0.2061	0.2351	0.2672	0.3138	0.3627	0.4231	0.4963	0.5737	0.6617	0.7465	0.852	0.9391	1.0008	1.0361	1.0736	1.1148	1.1702	1.2067	1.2342	1.2512	1.277	1.2987	1.3116	1.3271	1.3433	1.3491	1.3506	1.3525	1.3527	1.3544	1.3543	1.3551	1.3551	1.3544	1.3549	1.3544	1.3545	1.3542	1.3541	1.3541	1.3542
E7	0.1276	0.1303	0.1338	0.1388	0.144	0.155	0.1688	0.1857	0.2079	0.2331	0.2693	0.3124	0.3626	0.4212	0.4963	0.5713	0.6476	0.7149	0.7783	0.8369	0.8997	0.9714	1.0493	1.1174	1.1667	1.2004	1.2315	1.2582	1.2733	1.2983	1.3081	1.331	1.3449	1.344	1.3467	1.3486	1.3494	1.3508	1.3509	1.3513	1.3517	1.3512	1.3509	1.3512	1.3515	1.3509	1.3515	1.3511	1.3503
E8	0.1381	0.137	0.1376	0.1396	0.1428	0.1468	0.1507	0.1556	0.1542	0.1609	0.1648	0.1691	0.1741	0.1801	0.1861	0.193	0.2004	0.2086	0.2189	0.2294	0.2404	0.2516	0.265	0.2789	0.2947	0.3157	0.3312	0.3545	0.3805	0.4075	0.4299	0.4606	0.4885	0.53	0.5598	0.599	0.6308	0.6716	0.702	0.7492	0.7848	0.8065	0.8423	0.8712	0.8981	0.9254	0.953	0.9729	0.9934
E9	0.1369	0.1377	0.1387	0.139	0.1418	0.1448	0.1488	0.1533	0.1565	0.1605	0.1647	0.1694	0.1739	0.1799	0.1856	0.1927	0.1999	0.2088	0.2183	0.2287	0.2394	0.2519	0.2644	0.2786	0.2941	0.3128	0.3328	0.3536	0.374	0.4031	0.4328	0.4676	0.4853	0.5204	0.5577	0.5926	0.6343	0.6699	0.7135	0.7452	0.7732	0.8185	0.8413	0.8795	0.8983	0.9228	0.946	0.9686	0.9942
E10	0.1378	0.1383	0.1393	0.1419	0.1449	0.1474	0.1527	0.1549	0.16	0.1642	0.168	0.1724	0.1776	0.1833	0.1895	0.197	0.2048	0.213	0.2224	0.2318	0.2432	0.255	0.2671	0.2828	0.2976	0.3158	0.3365	0.3559	0.3852	0.4095	0.4379	0.4657	0.4965	0.5343	0.5735	0.6018	0.6375	0.6801	0.7168	0.7594	0.7825	0.8202	0.8517	0.8933	0.9156	0.9351	0.9556	0.9855	1.0025
E11	0.1388	0.1389	0.14	0.142	0.1449	0.1482	0.1524	0.1565	0.1605	0.1646	0.1692	0.1735	0.1785	0.1839	0.1904	0.1968	0.2044	0.2127	0.222	0.2324	0.2439	0.2565	0.2701	0.2821	0.298	0.3161	0.3353	0.3564	0.3788	0.4046	0.4308	0.4617	0.4934	0.5251	0.5605	0.5973	0.6325	0.6716	0.7049	0.7424	0.7763	0.8113	0.8412	0.8746	0.8983	0.9252	0.9507	0.976	0.9962
E12	0.1364	0.1366	0.1378	0.1393	0.1429	0.1459	0.149	0.1537	0.1566	0.1611	0.1654	0.1691	0.1735	0.1798	0.1853	0.1911	0.1986	0.2062	0.2157	0.2227	0.2345	0.2456	0.2568	0.2686	0.282	0.2966	0.3132	0.3314	0.3512	0.3732	0.3976	0.4246	0.4523	0.483	0.5165	0.5464	0.58	0.6175	0.6511	0.6886	0.7219	0.753	0.7895	0.8241	0.8476	0.8764	0.9006	0.9253	0.9501
F1	0.0961	0.0965	0.0968	0.097	0.0974	0.0977	0.0981	0.0988	0.099	0.0992	0.0996	0.0999	0.1003	0.1009	0.1014	0.102	0.1026	0.1032	0.104	0.1047	0.1055	0.1066	0.1075	0.1088	0.1098	0.1107	0.1116	0.1122	0.1129	0.1134	0.1142	0.1151	0.1159	0.1168	0.1182	0.1192	0.1203	0.122	0.1235	0.1251	0.1265	0.1279	0.1297	0.1313	0.133	0.1347	0.1368	0.1386	0.1403
F2	0.0952	0.0953	0.0957	0.0958	0.0963	0.0964	0.0967	0.0973	0.0977	0.0981	0.0982	0.0986	0.099	0.0993	0.0995	0.1	0.1005	0.1009	0.1015	0.1021	0.1027	0.1036	0.1041	0.1044	0.1054	0.1064	0.1074	0.1081	0.1089	0.1095	0.1102	0.1109	0.1117	0.1124	0.1129	0.1142	0.115	0.1159	0.1169	0.1181	0.1191	0.1202	0.1216	0.123	0.1245	0.1257	0.1274	0.1284	0.1299
F3	0.1309	0.1331	0.1371	0.1428	0.1502	0.1605	0.1742	0.1927	0.2141	0.2404	0.2746	0.3185	0.3689	0.4303	0.4985	0.5673	0.6409	0.728	0.7969	0.8807	0.9283	1.0109	1.0804	1.134	1.1744	1.2045	1.2256	1.2496	1.2744	1.3038	1.3282	1.3434	1.3536	1.3619	1.3648	1.3665	1.3672	1.3692	1.3691	1.3686	1.3699	1.3692	1.3686	1.3697	1.3689	1.3678	1.3692	1.3685	1.3677
F4	0.1282	0.1308	0.1342	0.1403	0.1482	0.157	0.1691	0.1874	0.2092	0.2356	0.2705	0.3115	0.365	0.4344	0.4969	0.5712	0.6446	0.7113	0.7895	0.8578	0.9352	1.0029	1.052	1.1012	1.1588	1.2139	1.2415	1.2693	1.285	1.308	1.3264	1.3457	1.3692	1.3649	1.3705	1.3713	1.3714	1.3724	1.3715	1.3709	1.3716	1.3708	1.37	1.3709	1.3701	1.3696	1.3709	1.3707	1.3697
F5	0.127	0.1289	0.1324	0.1379	0.1437	0.1539	0.1673	0.1855	0.2053	0.2333	0.2668	0.3057	0.3558	0.4197	0.4857	0.5528	0.6304	0.6962	0.7633	0.8281	0.8971	0.9408	0.9876	1.0773	1.1187	1.1609	1.2033	1.2359	1.2581	1.2762	1.2949	1.312	1.3281	1.3309	1.3338	1.3357	1.3366	1.3383	1.3381	1.338	1.339	1.3388	1.3384	1.3389	1.3384	1.3379	1.3394	1.3394	1.3384
F6	0.1301	0.1317	0.1347	0.1394	0.1463	0.1571	0.1695	0.1859	0.205	0.23	0.2613	0.3008	0.3461	0.4056	0.4735	0.5415	0.6107	0.6846	0.7498	0.818	0.8874	0.9449	1.0091	1.0732	1.1439	1.187	1.2149	1.2496	1.2698	1.2903	1.3121	1.3299	1.3322	1.3459	1.3468	1.349	1.3497	1.3511	1.3508	1.3506	1.3513	1.3512	1.3505	1.3512	1.3508	1.3505	1.3512	1.3512	1.3509
F7	0.1279	0.1301	0.1322	0.1372	0.1445	0.1542	0.1664	0.1814	0.2016	0.2285	0.2603	0.3021	0.3511	0.4102	0.4781	0.5562	0.6224	0.6965	0.7816	0.8533	0.9213	0.9775	1.0353	1.0875	1.1663	1.2	1.2281	1.25	1.2714	1.2904	1.3036	1.3188	1.3311	1.3375	1.3424	1.3445	1.3456	1.3474	1.348	1.3475	1.3488	1.3482	1.3482	1.3486	1.3483	1.3478	1.3485	1.3485	1.3479
F8	0.136	0.1367	0.137	0.1388	0.1401	0.1437	0.1481	0.152	0.1553	0.1594	0.1635	0.1683	0.1738	0.1791	0.1851	0.1912	0.1986	0.2066	0.2158	0.2248	0.2345	0.2468	0.2613	0.2737	0.2887	0.3098	0.3249	0.3535	0.3682	0.3922	0.4206	0.4523	0.4801	0.5129	0.5453	0.5895	0.6163	0.6516	0.6919	0.7251	0.7622	0.7926	0.8258	0.8713	0.8812	0.9055	0.9345	0.9595	0.9767
F9	0.1388	0.1398	0.1401	0.1413	0.1441	0.1467	0.15	0.1537	0.1573	0.1612	0.1655	0.17	0.175	0.1803	0.1858	0.1919	0.1993	0.2076	0.2162	0.2262	0.2368	0.2484	0.2615	0.2734	0.2893	0.3085	0.3254	0.3439	0.366	0.3929	0.4195	0.4489	0.4794	0.509	0.5469	0.5782	0.6178	0.6546	0.6913	0.7334	0.7782	0.795	0.8244	0.8592	0.883	0.9051	0.9339	0.959	0.9802
F10	0.1371	0.1376	0.1377	0.1401	0.1441	0.1475	0.151	0.1509	0.156	0.161	0.1653	0.1695	0.1745	0.1803	0.1861	0.1925	0.1998	0.2079	0.2172	0.226	0.2381	0.25	0.2633	0.2776	0.2948	0.3184	0.3311	0.3582	0.3758	0.3981	0.4251	0.4585	0.4864	0.521	0.5634	0.5887	0.6335	0.6633	0.6997	0.7412	0.7714	0.8042	0.8379	0.8687	0.8995	0.925	0.9563	0.9695	0.9974
F11	0.1392	0.14	0.1405	0.143	0.1459	0.1496	0.1522	0.1558	0.159	0.1631	0.167	0.1719	0.1761	0.1814	0.1872	0.1933	0.2006	0.2072	0.2165	0.2254	0.2349	0.2469	0.2596	0.2742	0.2888	0.3044	0.323	0.3438	0.3633	0.3867	0.4194	0.4424	0.4725	0.5174	0.541	0.5738	0.6092	0.6418	0.6897	0.7192	0.7586	0.7873	0.8185	0.848	0.8738	0.8971	0.9268	0.9528	0.9707
F12	0.1403	0.1434	0.1432	0.1452	0.148	0.1503	0.1533	0.1576	0.161	0.1647	0.1685	0.1733	0.1785	0.1837	0.1887	0.1962	0.2022	0.21	0.2176	0.2256	0.2345	0.2474	0.2589	0.2709	0.282	0.2983	0.3116	0.3296	0.3494	0.3687	0.3927	0.4171	0.4434	0.4769	0.5023	0.5349	0.5714	0.6089	0.6388	0.6758	0.709	0.7435	0.774	0.8071	0.8358	0.8627	0.8894	0.9123	0.9373
G1	0.0929	0.0939	0.0945	0.0952	0.096	0.0979	0.1015	0.1066	0.1199	0.098	0.0983	0.0986	0.0993	0.0996	0.1003	0.1008	0.1015	0.1022	0.1032	0.1038	0.1046	0.1057	0.1063	0.107	0.1075	0.108	0.1087	0.1094	0.1101	0.1107	0.1116	0.1126	0.1136	0.1148	0.1161	0.1172	0.1185	0.12	0.1213	0.1228	0.1244	0.1256	0.1273	0.1288	0.1301	0.1317	0.1334	0.1345	0.1358
G2	0.0946	0.095	0.0952	0.0957	0.0963	0.0965	0.0966	0.0974	0.0973	0.098	0.0984	0.0985	0.0988	0.0992	0.0997	0.1002	0.1008	0.1012	0.102	0.1023	0.1027	0.1036	0.1042	0.1048	0.1057	0.1064	0.1075	0.1083	0.109	0.1097	0.1103	0.1113	0.1119	0.1124	0.1133	0.1141	0.115	0.1162	0.1172	0.1185	0.1197	0.1206	0.1221	0.1234	0.1247	0.1259	0.1277	0.1289	0.1302
G3	0.1318	0.1342	0.1379	0.1437	0.1515	0.1609	0.1749	0.1901	0.2102	0.2361	0.2672	0.3091	0.3618	0.4192	0.4888	0.5654	0.6389	0.7092	0.7769	0.8332	0.8897	0.9393	0.9845	1.0581	1.1262	1.1756	1.2074	1.2388	1.2526	1.2702	1.2854	1.305	1.325	1.3404	1.3465	1.3505	1.3521	1.354	1.3554	1.3561	1.3576	1.3579	1.3575	1.3582	1.3579	1.3579	1.3586	1.3574	1.3565
G4	0.1289	0.1318	0.1353	0.1403	0.1485	0.1579	0.1707	0.1882	0.2092	0.235	0.2675	0.3091	0.3597	0.4154	0.4849	0.5556	0.6272	0.6992	0.7643	0.8288	0.8911	0.9366	0.9957	1.05	1.1181	1.1902	1.2356	1.2576	1.2925	1.304	1.3216	1.3436	1.3613	1.3684	1.368	1.3682	1.3674	1.3678	1.3681	1.3677	1.3686	1.3679	1.3678	1.3681	1.3677	1.3669	1.3677	1.368	1.3655
G5	0.1327	0.1346	0.1385	0.1443	0.1535	0.1629	0.1736	0.1909	0.2126	0.2382	0.2709	0.3107	0.3638	0.4269	0.4959	0.5705	0.6419	0.7138	0.8194	0.8728	0.9554	1.002	1.0553	1.0906	1.1508	1.1791	1.2226	1.2467	1.2659	1.2876	1.2972	1.3213	1.3422	1.3466	1.3508	1.353	1.353	1.3534	1.3545	1.354	1.3546	1.3548	1.3551	1.3561	1.3554	1.3551	1.3554	1.3577	1.3539
G6	0.1289	0.1313	0.1345	0.1392	0.1458	0.1559	0.1675	0.1824	0.2029	0.2271	0.2592	0.3003	0.346	0.4022	0.4691	0.5404	0.6087	0.6804	0.7441	0.8099	0.8809	0.9494	0.9873	1.0297	1.0988	1.1377	1.1747	1.1943	1.2353	1.2417	1.2576	1.2767	1.2934	1.3045	1.3099	1.3122	1.3126	1.3134	1.3145	1.3146	1.3159	1.3164	1.316	1.3163	1.3168	1.3165	1.3171	1.3184	1.3164
G7	0.1287	0.1308	0.1345	0.1396	0.1466	0.1561	0.1686	0.1852	0.2045	0.2295	0.2605	0.3025	0.3493	0.4064	0.4816	0.5551	0.6241	0.6951	0.7593	0.8173	0.8697	0.9243	0.9775	1.0235	1.1003	1.1376	1.1688	1.1958	1.2175	1.2346	1.2611	1.28	1.3034	1.3124	1.3133	1.3148	1.3158	1.3168	1.3187	1.319	1.3203	1.3208	1.3211	1.3224	1.3223	1.3223	1.3229	1.3239	1.3227
G8	0.1366	0.1373	0.1371	0.1387	0.1424	0.1443	0.1469	0.1505	0.154	0.1582	0.1621	0.1668	0.1726	0.1773	0.1822	0.1881	0.1952	0.2026	0.2112	0.2201	0.2303	0.2414	0.2537	0.2658	0.2802	0.2953	0.3132	0.332	0.3545	0.378	0.4044	0.4307	0.4666	0.4952	0.5241	0.5591	0.5956	0.6337	0.6713	0.7008	0.7381	0.7687	0.7987	0.8288	0.856	0.8821	0.9074	0.9303	0.9543
G9	0.1376	0.1376	0.139	0.1408	0.1446	0.1438	0.1484	0.1528	0.1557	0.159	0.1629	0.1667	0.1714	0.1762	0.1811	0.1882	0.1956	0.2034	0.2112	0.2208	0.2308	0.2415	0.2539	0.2673	0.2821	0.2997	0.3175	0.3391	0.3588	0.3794	0.4055	0.434	0.4634	0.4933	0.5326	0.5633	0.5919	0.6358	0.666	0.7032	0.7419	0.7725	0.8061	0.8323	0.8639	0.8881	0.9178	0.9407	0.9545
G10	0.1376	0.1381	0.1389	0.1416	0.1452	0.1459	0.1515	0.1542	0.1577	0.1612	0.1643	0.1678	0.1732	0.1775	0.1825	0.1885	0.1957	0.2033	0.2122	0.2212	0.232	0.2426	0.256	0.2697	0.2837	0.2989	0.3172	0.3352	0.3577	0.3795	0.4086	0.4333	0.4634	0.4956	0.5301	0.5622	0.5949	0.6297	0.6684	0.7005	0.734	0.7672	0.8005	0.8298	0.8591	0.8853	0.9125	0.937	0.9571
G11	0.1397	0.14	0.1405	0.1426	0.1462	0.1471	0.1518	0.1548	0.1579	0.1602	0.1666	0.1704	0.1745	0.1798	0.1854	0.1917	0.1981	0.205	0.2133	0.2223	0.2318	0.2426	0.2546	0.2671	0.2819	0.2972	0.3142	0.3326	0.3522	0.373	0.3995	0.4242	0.4513	0.4854	0.5147	0.5491	0.5832	0.6172	0.6536	0.6913	0.72	0.7563	0.7869	0.8193	0.8456	0.8717	0.901	0.9251	0.9473
G12	0.1337	0.1373	0.1377	0.1387	0.1411	0.144	0.1479	0.1507	0.1548	0.1586	0.1621	0.1665	0.1717	0.1765	0.1826	0.1889	0.1954	0.2028	0.2116	0.2211	0.2304	0.24	0.2527	0.2646	0.2777	0.2937	0.3063	0.3248	0.3441	0.3646	0.3871	0.4118	0.4379	0.4661	0.4969	0.528	0.562	0.5939	0.6299	0.6627	0.6978	0.7288	0.7667	0.7963	0.8248	0.8553	0.8795	0.9053	0.9294
H1	0.0945	0.095	0.095	0.0955	0.0959	0.0961	0.0961	0.0968	0.0969	0.0974	0.0979	0.0981	0.0989	0.0992	0.0999	0.1005	0.1012	0.102	0.1026	0.1034	0.1044	0.1057	0.1065	0.1075	0.1081	0.1087	0.109	0.1096	0.1102	0.1109	0.1116	0.1126	0.1133	0.1141	0.1153	0.1165	0.1177	0.1191	0.1204	0.122	0.1234	0.1249	0.1268	0.1283	0.1301	0.1318	0.1336	0.1351	0.1366
H2	0.0931	0.0936	0.0938	0.0942	0.0947	0.0948	0.0952	0.0957	0.0957	0.096	0.0964	0.0968	0.0971	0.0974	0.098	0.0987	0.0992	0.0998	0.1005	0.1013	0.1021	0.103	0.1039	0.1051	0.1059	0.1067	0.1073	0.1078	0.1083	0.1089	0.1096	0.1107	0.1115	0.1122	0.1135	0.1145	0.1156	0.117	0.1182	0.12	0.1213	0.1227	0.1243	0.1261	0.1276	0.1293	0.1313	0.1327	0.1342
H3	0.1285	0.1316	0.1344	0.1399	0.1463	0.1551	0.1669	0.1805	0.1981	0.2196	0.246	0.2817	0.3202	0.3699	0.4358	0.5081	0.5751	0.6476	0.7201	0.792	0.8512	0.9121	0.971	1.0274	1.0858	1.1359	1.1837	1.2206	1.2484	1.2644	1.277	1.2981	1.3095	1.3199	1.3283	1.3398	1.3427	1.3458	1.3432	1.3439	1.3417	1.3432	1.3421	1.3425	1.3442	1.3419	1.3404	1.3421	1.3434
H4	0.1224	0.1244	0.127	0.1315	0.1363	0.1453	0.1544	0.1674	0.1826	0.2017	0.2248	0.2559	0.292	0.3376	0.3937	0.4553	0.5216	0.5915	0.6591	0.727	0.7862	0.853	0.9027	0.9517	1.0068	1.0552	1.0971	1.1289	1.1567	1.1748	1.1987	1.215	1.2294	1.2379	1.2514	1.2612	1.2676	1.2677	1.2686	1.2691	1.2684	1.2682	1.2694	1.2697	1.2695	1.2691	1.2712	1.274	1.272
H5	0.1266	0.1279	0.1319	0.1368	0.1433	0.152	0.1634	0.1767	0.1944	0.2153	0.2404	0.2733	0.3151	0.3684	0.4281	0.4951	0.57	0.6407	0.7218	0.789	0.8538	0.9141	0.9748	1.0298	1.0886	1.1311	1.1684	1.1934	1.2198	1.2413	1.2593	1.2732	1.2849	1.297	1.305	1.3188	1.3258	1.3239	1.3273	1.326	1.3252	1.327	1.3273	1.3293	1.3252	1.3253	1.3257	1.3278	1.3252
H6	0.1275	0.1296	0.1331	0.137	0.1441	0.1526	0.163	0.1777	0.195	0.2162	0.2437	0.2775	0.316	0.3682	0.4286	0.4942	0.5712	0.6387	0.7089	0.7751	0.8448	0.9048	0.9585	1.0197	1.0738	1.1301	1.1748	1.2128	1.2411	1.2651	1.2822	1.2842	1.2948	1.3142	1.3152	1.3235	1.3234	1.3258	1.3253	1.3279	1.3244	1.3231	1.3202	1.3206	1.3199	1.3201	1.3185	1.319	1.3194
H7	0.1268	0.1286	0.132	0.136	0.1434	0.151	0.1641	0.1781	0.1948	0.2151	0.2402	0.2726	0.3128	0.3593	0.4177	0.4925	0.5553	0.6263	0.6938	0.7594	0.8281	0.8886	0.9404	0.9992	1.0513	1.112	1.1566	1.1957	1.2159	1.236	1.2562	1.2711	1.2875	1.2983	1.307	1.3155	1.3215	1.3251	1.3266	1.3251	1.3227	1.3229	1.3258	1.3258	1.325	1.3231	1.323	1.3223	1.3224
H8	0.1325	0.1336	0.1346	0.1357	0.1373	0.1391	0.1413	0.1442	0.1463	0.1488	0.1516	0.1547	0.1583	0.1608	0.1653	0.1697	0.1741	0.1797	0.1858	0.1929	0.1999	0.2071	0.2164	0.2252	0.2354	0.2474	0.2589	0.2726	0.287	0.3032	0.3194	0.3395	0.3604	0.382	0.4069	0.4327	0.459	0.4876	0.5169	0.5474	0.5758	0.6062	0.6338	0.6635	0.6915	0.7164	0.7419	0.7634	0.7842
H9	0.1364	0.1367	0.1385	0.1394	0.1424	0.143	0.1457	0.1477	0.1517	0.1534	0.156	0.1589	0.1623	0.1669	0.1703	0.1752	0.1799	0.1866	0.1919	0.1996	0.2059	0.2142	0.2229	0.2331	0.2436	0.2547	0.2671	0.2801	0.2955	0.3111	0.3283	0.3456	0.368	0.3902	0.415	0.4421	0.4682	0.4957	0.526	0.5548	0.588	0.6156	0.6449	0.6729	0.7026	0.7264	0.7519	0.7776	0.7991
H10	0.137	0.1381	0.1388	0.1406	0.1423	0.1444	0.147	0.1503	0.1523	0.1558	0.1584	0.1609	0.1647	0.169	0.1728	0.1771	0.1818	0.189	0.1951	0.2025	0.2088	0.2187	0.2274	0.2376	0.2493	0.2596	0.2728	0.2867	0.3024	0.3189	0.3374	0.3563	0.3779	0.4002	0.4264	0.4531	0.4807	0.5078	0.5369	0.5693	0.6025	0.6333	0.6615	0.6918	0.7226	0.7497	0.7738	0.8003	0.8197
H11	0.1367	0.1388	0.1382	0.1401	0.1416	0.1442	0.1466	0.15	0.1526	0.155	0.1577	0.1603	0.1643	0.1675	0.1717	0.176	0.1805	0.1865	0.1924	0.1993	0.2065	0.2158	0.2224	0.232	0.2432	0.2531	0.2651	0.2784	0.2932	0.3073	0.324	0.3427	0.3635	0.383	0.4058	0.43	0.4566	0.4842	0.513	0.5391	0.5714	0.6	0.6289	0.6585	0.6853	0.712	0.7377	0.7612	0.7824
H12	0.1374	0.1397	0.1407	0.1423	0.1441	0.1472	0.1503	0.1523	0.1563	0.1603	0.163	0.168	0.1712	0.1751	0.1816	0.1846	0.1909	0.1997	0.2063	0.213	0.2225	0.2305	0.2408	0.2495	0.2644	0.2751	0.2892	0.3011	0.3154	0.3357	0.3524	0.3708	0.3934	0.417	0.4407	0.4676	0.4947	0.5234	0.5513	0.5822	0.6152	0.6436	0.6765	0.7061	0.7358	0.7607	0.7883	0.8136	0.835
[truncated: 94 more columns]
